# Supplementary material for: The Mechanism of Acupuncture Regulating Autophagy: Progress and Prospect
Source: Biomolecules. 2025 Feb 11;15(2):263. doi: 10.3390/biom15020263 (PMC11852493; doi:10.3390/biom15020263)
Supplement: Supplementary file 1 [file biomolecules-15-00263-s001.zip]

Archive with 2 entries (2 files):
- biomolecules-3443029-supplementary.pdf
- biomolecules-3443029-Tables S1-S3.pdf
